# Supplementary material for: Prediction of Mismatch Repair Status in Endometrial Cancer from Histological Slide Images Using Various Deep Learning-Based Algorithms
Source: Cancers (Basel). 2024 May 9;16(10):1810. doi: 10.3390/cancers16101810 (PMC11119770; doi:10.3390/cancers16101810)
Supplement: Supplementary file 1 [file cancers-16-01810-s001.zip]

Archive with 3 entries (3 files):
- Supplementary Figures S1 and S2.pdf
- Supplementary Table S1. Number of tiles and characteristics for each patient.xlsx
- Supplementary Table S2. Number of tiles regarding different data set ratios for mismatch repair (MMR) status prediction.xlsx
