# Supplementary material for: Prediction of Mismatch Repair Status in Endometrial Cancer from Histological Slide Images Using Various Deep Learning-Based Algorithms
Source: Cancers (Basel). 2024 May 9;16(10):1810. doi: 10.3390/cancers16101810 (PMC11119770; doi:10.3390/cancers16101810)
Supplement: Supplementary file 1 [file cancers-16-01810-s001.zip › Supplementary Table S1. Number of tiles and characteristics for each patient.xlsx]

## Sheet: Supplementary Table S1
Table S1. Number of tiles and characteristics for each patient
Case number		Number of eligible tiles	Number of excluded tiles	Number of tiles divided from WSI	Mismatch repair protein	Histopathological type	Age	FIGO2023 Stage
1		105	705	810	proficient	G2	74	IA
2		49	623	672	proficient	G1	40	IB
3		33	825	858	proficient	G1	37	IA
4		58	860	918	proficient	G3	51	IC
5		98	712	810	proficient	G2	62	IB
6		157	623	780	proficient	G2	47	IIA
7		31	779	810	proficient	G2	52	IB
8		32	697	729	proficient	G2	59	IB
9		62	834	896	proficient	G2	69	IA
10		114	1393	1507	proficient	G2	57	IA
11		18	736	754	proficient	G1	56	IIA
12		69	859	928	proficient	G2	56	IA
13		45	1619	1664	proficient	G2	34	IIB
14		42	671	713	proficient	G3	71	IIC
15		52	668	720	proficient	G2	36	IA
16		46	794	840	proficient	G2	50	IIB
17		36	666	702	proficient	G2	72	IIB
18		21	639	660	proficient	G1	40	IA
19		28	804	832	proficient	G2	58	IA
20		49	523	572	deficient	G1	54	IIIC
21		74	726	800	deficient	G2	62	IA
22		25	775	800	proficient	G1	34	IA
23		54	721	775	proficient	G2	61	IA
24		39	711	750	deficient	G1	67	IA
25		51	845	896	proficient	G1	56	IA
26		30	660	690	proficient	G2	57	IB
27		18	906	924	proficient	G1	54	IA
28		13	607	620	proficient	G2	65	IA
29		7	741	748	proficient	G1	36	IA
30		13	603	616	proficient	G1	59	IB
31		57	603	660	proficient	G2	64	IB
32		2	781	783	proficient	G1	41	IA
33		15	817	832	proficient	G1	62	IIB
34		160	704	864	deficient	G3	65	IIC
35		17	823	840	proficient	G1	41	IA
36		49	687	736	deficient	G2	55	IA
37		55	897	952	proficient	G2	64	IA
38		5	832	837	proficient	G1	53	IA
39		30	610	640	proficient	G3	68	IIC
40		78	874	952	proficient	G1	69	IB
41		5	919	924	proficient	G3	55	IIC
42		50	742	792	proficient	G3	57	IIC
43		68	764	832	proficient	G2	85	IB
44		21	903	924	proficient	G1	64	IA
45		46	878	924	proficient	G3	43	IIIC
46		64	742	806	proficient	G2	56	IVA
47		58	806	864	deficient	G1	66	IA
48		20	730	750	deficient	G3	51	IIC
49		31	809	840	deficient	G1	55	IA
50		94	851	945	deficient	G1	51	IIIA
51		85	779	864	proficient	G2	49	IA
52		118	692	810	proficient	G1	36	IVB
53		13	737	750	proficient	G1	61	IA
54		67	905	972	deficient	G1	79	IA
55		8	592	600	proficient	G1	58	IA
56		147	771	918	proficient	G2	35	IIB
57		1	867	868	proficient	G1	55	IA
58		10	765	775	proficient	G1	32	IIIC
59		9	841	850	proficient	G3	54	IIIC
60		19	880	899	proficient	G2	57	IB
61		35	775	810	proficient	G2	57	IIB
62		34	816	850	deficient	G2	74	IIB
63		13	973	986	proficient	G1	58	IA
64		73	818	891	deficient	G1	62	IIIC
65		44	852	896	deficient	G1	49	IA
66		11	709	720	proficient	G1	74	IA
67		9	948	957	deficient	G1	64	IA
68		2	482	484	deficient	G1	61	IA
69		59	773	832	deficient	G2	53	IA
70		31	879	910	deficient	G2	75	IIA
71		10	672	682	proficient	G2	60	IA
72		26	599	625	deficient	G1	58	IA
73		3	867	870	deficient	G2	72	IIA
74		76	674	750	proficient	G2	57	IA
75		46	737	783	proficient	G1	65	IB
76		90	570	660	deficient	G1	46	IIIC
77		115	753	868	proficient	G1	35	IA
78		20	937	957	proficient	G1	54	IA
79		30	828	858	proficient	G1	54	IA
80		80	784	864	proficient	G2	54	IIB
81		80	622	702	proficient	G1	46	IA
82		54	567	621	deficient	G2	52	IA
83		1	836	837	proficient	G2	51	IA
84		55	755	810	proficient	G1	54	IA
85		16	704	720	proficient	G1	59	IA
86		58	812	870	proficient	G3	55	IC
87		9	791	800	proficient	G1	75	IB
88		135	690	825	proficient	G1	56	IA
89		27	891	918	deficient	G2	51	IA
90		62	510	572	proficient	G2	43	IA
91		74	386	460	deficient	G1	61	IB
92		47	649	696	proficient	G2	58	IB
93		18	657	675	proficient	G1	51	IA
94		31	785	816	proficient	G1	59	IA
95		115	633	748	proficient	G2	64	IIA
96		11	880	891	deficient	G1	56	IIA
97		75	575	650	deficient	G2	46	IVA
98		3	1012	1015	proficient	G1	45	IA
99		29	841	870	proficient	G2	55	IA
100		103	737	840	proficient	G1	69	IA
101		35	771	806	proficient	G1	40	IIA
102		78	902	980	proficient	G2	67	IIB
103		142	749	891	proficient	G2	63	IA
104		60	653	713	proficient	G2	71	IIIC
105		81	864	945	deficient	G3	30	IB
106		31	779	810	deficient	G3	53	IVB
107		16	809	825	proficient	G1	57	IA
108		16	800	816	proficient	G1	61	IA
109		33	891	924	proficient	G2	63	IB
110		49	701	750	proficient	G2	79	IA
111		26	784	810	proficient	G2	74	IA
112		88	722	810	deficient	G1	62	IB
113		30	660	690	proficient	G1	49	IIA
114		31	644	675	deficient	G1	51	IA
