# Supplementary material for: Prediction of Mismatch Repair Status in Endometrial Cancer from Histological Slide Images Using Various Deep Learning-Based Algorithms
Source: Cancers (Basel). 2024 May 9;16(10):1810. doi: 10.3390/cancers16101810 (PMC11119770; doi:10.3390/cancers16101810)
Supplement: Supplementary file 1 [file cancers-16-01810-s001.zip › Supplementary Table S2. Number of tiles regarding different data set ratios for mismatch repair (MMR) status prediction.xlsx]

## Sheet: Supplementary Table S2
Table S2. Number of tiles regarding different data set ratios for mismatch repair (MMR) status prediction
Ratio		Number of tiles		Number of cases		Case number
		deficient	proficient	deficient	proficient	deficient	proficient
original		1484	3913	29	85	20, 21, 24, 34, 36, 47, 48, 49, 50, 54, 62, 64, 65, 67, 68, 69, 70, 72, 73, 76, 82, 89, 91, 96, 97, 105, 106, 112, 114	1, 2, 3, 4, 5, 6, 7, 8, 9, 10, 11, 12, 13, 14, 15, 16, 17, 18, 19, 22, 23, 25, 26, 27, 28, 29, 30, 31, 32, 33, 35, 37, 38, 39, 40, 41, 42, 43, 44, 45, 46, 51, 52, 53, 55, 56, 57, 58, 59, 60, 61, 63, 66, 71, 74, 75, 77, 78, 79, 80, 81, 83, 84, 85, 86, 87, 88, 90, 92, 93, 94, 95, 98, 99, 100, 101, 102, 103, 104, 107, 108, 109, 110, 111, 113
down-sampling		1484	1488	29	34	20, 21, 24, 34, 36, 47, 48, 49, 50, 54, 62, 64, 65, 67, 68, 69, 70, 72, 73, 76, 82, 89, 91, 96, 97, 105, 106, 112, 114	1, 2, 3, 4, 5, 6, 7, 8, 9, 10, 11, 12, 13, 14, 15, 16, 17, 18, 19, 22, 23, 25, 26, 27, 28, 29, 30, 31, 32, 33, 35, 37, 38, 39
